# Supplementary material for: LncRNA lncLLM Facilitates Lipid Deposition by Promoting the Ubiquitination of MYH9 in Chicken LMH Cells
Source: Int J Mol Sci. 2024 Sep 25;25(19):10316. doi: 10.3390/ijms251910316 (PMC11477197; doi:10.3390/ijms251910316)
Supplement: Supplementary file 1 [file ijms-25-10316-s001.zip]

Archive with 1 entries (1 files):
- ijms-3194699-supplementary.pdf
